# Supplementary material for: Construction of an immune-related ceRNA network to screen for potential diagnostic markers for autism spectrum disorder
Source: Front Genet. 2022 Nov 17;13:1025813. doi: 10.3389/fgene.2022.1025813 (PMC9713698; doi:10.3389/fgene.2022.1025813)
Supplement: Supplementary file 1 [file Table2.xlsx]

## Sheet: Supplymental table2-mRNA_differ
	logFC	AveExpr	t	P.Value	adj.P.Val	B	type
ADM	1.36084	7.84026	3.53139	0.00115174	0.0276293	-0.949117	up.m
HSPA1A	1.27741	9.81248	4.9581	1.7e-05	0.00266327	2.92886	up.m
HSPB1	1.25663	10.6741	4.82451	2.56e-05	0.00310303	2.55204	up.m
MT2A	1.16849	10.1066	3.00099	0.00486072	0.0685747	-2.24933	up.m
CEBPD	1.16555	8.32844	3.86271	0.000448412	0.0153338	-0.08753	up.m
IFITM3	1.13542	10.1688	3.66783	0.00078374	0.0218156	-0.59824	up.m
IFITM2	1.09523	10.2555	3.50639	0.00123518	0.0287533	-1.01275	up.m
RNF150	0.992507	8.58574	4.93126	1.85e-05	0.00277735	2.85301	up.m
LOC100008589	0.966382	10.2758	2.04193	0.0485262	0.27413	-4.25161	up.m
LOC100132394	0.961625	10.4578	2.54379	0.0153953	0.141012	-3.26909	up.m
LOC650128	0.96113	7.48819	2.68143	0.0109881	0.113776	-2.97343	up.m
CSDA	0.940564	8.30455	3.64526	0.000835568	0.0228123	-0.656683	up.m
HSPA1B	0.928518	10.4424	3.16335	0.00316108	0.0524222	-1.86323	up.m
LOC653316	0.91274	7.41588	2.52758	0.0160095	0.144698	-3.30321	up.m
APOLD1	0.912426	7.90983	2.20308	0.0340642	0.224236	-3.95354	up.m
RASD1	0.902069	9.74348	3.07479	0.00400221	0.0609958	-2.07525	up.m
DARC	0.885861	8.61925	3.49756	0.00126602	0.0292115	-1.03518	up.m
SLC16A9	0.879076	7.93607	3.05301	0.00423937	0.0630807	-2.12687	up.m
CUTL1	0.866924	8.54916	3.88546	0.000419856	0.0148251	-0.0272241	up.m
ITPKB	0.862586	7.85633	4.83732	2.46e-05	0.00305674	2.58811	up.m
LOC100134364	0.857402	10.0117	2.42782	0.0203098	0.166902	-3.50992	up.m
TXNIP	0.856467	9.76171	3.83216	0.000489737	0.0163533	-0.168285	up.m
MT1A	0.850063	10.6166	2.45385	0.0190962	0.161019	-3.45653	up.m
EMP1	0.844791	7.53447	2.71185	0.0101868	0.108481	-2.90671	up.m
2022-03-06	0.829081	10.1797	3.15406	0.0032407	0.0532974	-1.88562	up.m
UNC84B	0.825589	10.4931	3.29709	0.00220169	0.0418828	-1.53694	up.m
GFAP	0.825308	10.6262	2.25334	0.0304151	0.21091	-3.85708	up.m
CADM1	0.821905	10.3377	2.67475	0.0111718	0.114996	-2.98802	up.m
ZBTB20	0.814191	8.47447	4.53482	6.15e-05	0.00496656	1.74126	up.m
GSTT1	0.81069	8.78107	2.26165	0.0298464	0.20862	-3.84097	up.m
GPR37L1	0.807151	9.29695	4.74028	3.3e-05	0.00356757	2.31532	up.m
ABCA1	0.806772	7.75858	5.17362	8.8e-06	0.00211015	3.5395	up.m
APOE	0.80505	11.5477	3.26903	0.00237649	0.0439833	-1.60598	up.m
S100A8	0.80358	7.35944	2.50969	0.0167133	0.148161	-3.3407	up.m
SDC4	0.794075	7.23831	3.02804	0.00452762	0.065761	-2.1858	up.m
ODZ3	0.789367	7.90508	4.91473	1.94e-05	0.00280734	2.80636	up.m
GJA1	0.77845	9.87123	2.88679	0.00653808	0.0832519	-2.51382	up.m
ZNF827	0.777177	8.47301	3.59376	0.000966531	0.0247703	-0.789459	up.m
CCDC125	0.76286	9.43113	2.34193	0.0248256	0.188401	-3.68314	up.m
PDK4	0.762309	7.41077	2.81869	0.00778228	0.0923798	-2.66859	up.m
SLC1A3	0.761855	12.0259	3.44462	0.001467	0.032375	-1.16906	up.m
DDIT4	0.760909	9.19965	2.52775	0.0160029	0.14468	-3.30286	up.m
CRYAB	0.757165	11.7439	2.88506	0.00656719	0.0834456	-2.51778	up.m
ATP1A2	0.75528	10.1206	4.96363	1.67e-05	0.00266327	2.94448	up.m
APOD	0.749751	11.1876	3.37686	0.00176927	0.0364119	-1.33901	up.m
ZNF462	0.748182	8.51478	4.55914	5.71e-05	0.0047516	1.80894	up.m
SETBP1	0.746716	8.3448	3.72161	0.000672464	0.0201074	-0.458374	up.m
NUBPL	0.746505	9.58512	2.31051	0.0266923	0.195968	-3.7454	up.m
KIAA1267	0.74505	9.01926	4.62157	4.73e-05	0.00431568	1.983	up.m
LOC729978	0.740878	10.2363	2.30472	0.0270499	0.197369	-3.75681	up.m
JUN	0.736303	9.3296	4.81995	2.59e-05	0.00312827	2.53919	up.m
PTPLAD2	0.735497	9.24237	2.06071	0.0466008	0.268409	-4.21777	up.m
PAQR8	0.729999	9.7817	3.69633	0.000722735	0.020845	-0.524244	up.m
C10orf10	0.729178	8.06245	3.19572	0.00289778	0.0498716	-1.78491	up.m
LOC644250	0.726235	9.69307	2.21443	0.0332074	0.221143	-3.93189	up.m
NFKBIA	0.7215	9.90512	3.51183	0.00121655	0.0285163	-0.998926	up.m
LOC100132942	0.720137	6.78628	2.91087	0.00614457	0.0801241	-2.45855	up.m
STOX2	0.717673	9.63255	3.56163	0.00105804	0.0261745	-0.87187	up.m
COX19	0.716868	7.88028	2.66677	0.011395	0.116643	-3.00543	up.m
USP49	0.714724	10.0316	2.2984	0.0274445	0.198772	-3.76922	up.m
EHD1	0.713329	9.92128	3.16433	0.00315275	0.0523724	-1.86086	up.m
ZSWIM6	0.712144	8.39907	3.37641	0.00177148	0.0364336	-1.34014	up.m
LOC100134868	0.711153	8.65915	2.30734	0.0268877	0.196709	-3.75165	up.m
LOC100131718	0.709616	9.69696	2.18882	0.0351685	0.228159	-3.98061	up.m
EIF2AK2	0.708962	9.2852	5.21376	7.78e-06	0.00205283	3.65352	up.m
PIP5K2B	0.706874	10.2509	2.342	0.0248219	0.188401	-3.68302	up.m
ZNF786	0.703746	9.06989	2.04148	0.0485736	0.27425	-4.25243	up.m
EIF2C2	0.702156	8.69375	3.33034	0.00201041	0.0395667	-1.45473	up.m
C9orf130	0.697353	8.24202	2.37431	0.0230264	0.180186	-3.61837	up.m
TUBB4	0.696727	12.215	2.9921	0.0049752	0.0695819	-2.27015	up.m
PRAGMIN	0.695036	10.2353	2.53885	0.0155803	0.141892	-3.27951	up.m
ATP1B2	0.69467	10.1827	2.91534	0.00607402	0.0796545	-2.44826	up.m
ANKRD30B	0.693573	10.7719	2.65089	0.011851	0.119676	-3.03992	up.m
FEM1C	0.689939	9.61944	3.99772	0.000302942	0.0123001	0.272212	up.m
ALPP	0.688673	10.8685	2.27297	0.0290874	0.20574	-3.81897	up.m
NFIA	0.688067	9.75571	2.30149	0.0272508	0.198237	-3.76315	up.m
SPEN	0.686115	8.92264	4.88437	2.13e-05	0.00280734	2.72068	up.m
CEP27	0.686075	8.79808	2.05578	0.0470999	0.269633	-4.22668	up.m
FLJ25363	0.684153	8.46945	2.10947	0.0419128	0.252314	-4.12881	up.m
RBM14	0.683428	9.47499	4.07008	0.000245117	0.0106987	0.466807	up.m
MYST3	0.679971	9.11575	3.23904	0.00257789	0.0462199	-1.67943	up.m
LOC100128062	0.679705	10.7083	2.37862	0.0227958	0.179229	-3.60969	up.m
FLJ12078	0.678139	6.81274	2.82495	0.00765931	0.0915319	-2.65446	up.m
IFITM1	0.675278	8.54971	2.97519	0.00519985	0.0717657	-2.30962	up.m
LRRC37B2	0.675138	10.6061	2.05838	0.0468367	0.269206	-4.22199	up.m
FLJ44124	0.673619	11.4473	2.85049	0.00717605	0.0876838	-2.5966	up.m
LOC645452	0.673179	11.2939	2.29827	0.0274527	0.198785	-3.76947	up.m
C2orf69	0.672633	11.0895	2.38996	0.0221997	0.176665	-3.58683	up.m
SLC5A8	0.672018	7.80251	2.61801	0.0128496	0.125868	-3.11095	up.m
LAMC1	0.667295	8.37976	4.97196	1.63e-05	0.00266327	2.96803	up.m
CHD8	0.66386	9.61848	3.51268	0.00121365	0.028484	-0.996755	up.m
TAOK1	0.663021	7.56616	4.71196	3.6e-05	0.00373366	2.2359	up.m
LPP	0.660899	8.87293	4.389	9.52e-05	0.00614032	1.33733	up.m
LOC401098	0.659483	9.92786	2.12034	0.0409254	0.248814	-4.10874	up.m
AXUD1	0.65726	8.16052	2.91725	0.00604409	0.07954	-2.44386	up.m
NDRG1	0.655984	9.81299	2.13821	0.0393485	0.243131	-4.07562	up.m
LOC100132585	0.655964	9.91636	2.16596	0.0370045	0.234431	-4.02372	up.m
MFSD11	0.655337	9.87198	3.09744	0.00376886	0.0586918	-2.02133	up.m
LRRC32	0.6541	7.37659	3.22795	0.00265645	0.0472012	-1.70652	up.m
ZNF223	0.653098	9.0413	2.05133	0.0475538	0.270882	-4.2347	up.m
GFOD1	0.652466	10.2687	4.0526	0.000258011	0.0110429	0.419689	up.m
LOC727908	0.650502	8.04767	2.33097	0.0254629	0.191173	-3.70493	up.m
HSPBL2	0.650433	7.19689	3.62457	0.000885976	0.0236356	-0.710119	up.m
TPP1	0.649	8.35532	3.82691	0.000497191	0.0164471	-0.18212	up.m
ZNF148	0.648635	9.51345	4.07339	0.000242746	0.0106478	0.475743	up.m
EIF2AK4	0.648469	8.28388	2.21733	0.0329922	0.220635	-3.92636	up.m
DUSP8	0.646625	9.31305	2.74774	0.00931112	0.102563	-2.82737	up.m
HIATL2	0.646428	10.8637	2.31248	0.0265718	0.195473	-3.74152	up.m
LOC440157	0.64372	7.12735	2.18389	0.0355578	0.229568	-3.98995	up.m
M6PRBP1	0.643515	8.81761	3.15718	0.00321377	0.052933	-1.87811	up.m
HSD17B7	0.642697	10.6613	2.29143	0.0278862	0.200906	-3.78289	up.m
FAT3	0.642586	7.78746	2.85548	0.00708507	0.087145	-2.58527	up.m
CLASP1	0.64256	9.32283	4.24519	0.000146189	0.00778669	0.942402	up.m
ZNF738	0.641338	11.1911	2.57475	0.0142818	0.13419	-3.2035	up.m
POLR2A	0.641314	9.6433	3.70485	0.000705391	0.0205256	-0.502055	up.m
GABRB1	0.636859	8.92354	5.10969	1.07e-05	0.00225857	3.35808	up.m
SASH1	0.634426	8.42059	3.61286	0.000915807	0.0241444	-0.740317	up.m
HELZ	0.632619	7.95303	5.44652	3.8e-06	0.00163653	4.31586	up.m
EXPH5	0.632195	7.66908	2.0683	0.0458426	0.265901	-4.20404	up.m
LOC100132727	0.631507	10.917	2.34241	0.0247982	0.188284	-3.68219	up.m
PTCHD1	0.630143	8.15432	2.23007	0.0320583	0.21722	-3.90193	up.m
HEY2	0.630088	7.20438	3.50556	0.00123804	0.0287985	-1.01486	up.m
TCF4	0.629139	9.95352	3.30397	0.00216071	0.0413875	-1.51995	up.m
ARID5B	0.627687	7.80954	2.68477	0.0108974	0.113273	-2.96613	up.m
VWF	0.627675	9.37594	2.24713	0.0308461	0.212349	-3.86909	up.m
SEMA6A	0.627241	9.11515	3.11145	0.00363112	0.057429	-1.98789	up.m
BLZF1	0.626989	9.83863	2.2671	0.0294787	0.20748	-3.83038	up.m
C10orf85	0.625231	6.89561	4.05163	0.000258743	0.0110429	0.417085	up.m
IGF2R	0.62508	8.14124	5.52804	2.96e-06	0.00163653	4.5481	up.m
SOX9	0.622985	7.72344	3.61939	0.000899053	0.0237891	-0.723481	up.m
FLJ38717	0.622796	7.3464	2.02892	0.0499008	0.278527	-4.27492	up.m
DNAJB1	0.621053	8.59816	3.99193	0.000308106	0.0124135	0.256693	up.m
GPR56	0.617141	8.21479	5.04581	1.3e-05	0.00237778	3.17701	up.m
LOC729120	0.61675	8.703	2.19721	0.0345152	0.225786	-3.9647	up.m
IRF9	0.615879	8.60953	2.43378	0.0200256	0.165778	-3.49772	up.m
MBD4	0.615533	9.57655	2.17012	0.0366641	0.233146	-4.0159	up.m
SMCR5	0.6146	7.5875	2.10637	0.0421974	0.253248	-4.1345	up.m
TRRAP	0.614401	8.69979	4.68289	3.93e-05	0.0039727	2.15444	up.m
COL4A1	0.613773	7.43996	2.96182	0.00538418	0.0732165	-2.34073	up.m
TUBB2B	0.613295	12.1967	3.34764	0.00191726	0.0384014	-1.41178	up.m
SRRM2	0.610328	9.73872	3.87473	0.000433095	0.0150392	-0.0556794	up.m
C8orf16	0.60927	6.56402	2.88209	0.00661758	0.083789	-2.52458	up.m
S1PR1	0.609091	8.32586	3.51453	0.00120739	0.0284222	-0.992057	up.m
RYR2	0.60839	7.95973	4.2824	0.000130892	0.00730624	1.04424	up.m
TMBIM1	0.605538	7.99807	3.07565	0.00399306	0.0609231	-2.07319	up.m
GLG1	0.605326	9.4814	6.29718	2.77e-07	0.000878577	6.73473	up.m
SOX8	0.604308	9.60267	2.7089	0.0102622	0.109063	-2.91321	up.m
PCDH17	0.601815	9.20065	3.25873	0.00244393	0.0446529	-1.63126	up.m
ODZ4	0.60088	7.49706	2.64061	0.0121554	0.121719	-3.0622	up.m
BBX	0.600339	8.84004	4.41078	8.92e-05	0.00595413	1.39745	up.m
NLGN1	0.599557	9.01048	4.77255	3e-05	0.00341119	2.40593	up.m
SPOCK1	0.597506	11.2319	2.5986	0.0134751	0.129814	-3.1526	up.m
CNTN2	0.597118	9.05975	2.75659	0.00910611	0.101263	-2.80769	up.m
CADM3	0.596917	8.89244	2.73784	0.00954549	0.104261	-2.84933	up.m
SEC61A1	0.59606	9.2904	4.56017	5.7e-05	0.0047516	1.81178	up.m
ZBTB40	0.594098	7.39516	3.76051	0.000601682	0.0186722	-0.356692	up.m
SLC16A3	0.592401	6.93462	3.23179	0.00262902	0.0468959	-1.69715	up.m
CBLB	0.591857	7.98784	2.34927	0.0244071	0.186441	-3.66852	up.m
LOC100129502	0.590542	8.93678	2.25844	0.0300646	0.209692	-3.84719	up.m
TNFRSF1A	0.588273	7.19529	3.66532	0.000789351	0.0219193	-0.604753	up.m
LIFR	0.586724	7.65369	4.71773	3.54e-05	0.0037054	2.25205	up.m
TGFBR3	0.586514	7.75681	3.92312	0.000376433	0.013836	0.0728778	up.m
SLC8A2	0.585472	10.8227	2.17769	0.0360523	0.231409	-4.00165	up.m
ZMIZ1	0.585319	10.4467	4.74932	3.21e-05	0.00354411	2.34068	up.m
AHCYL1	0.584301	11.2529	3.2471	0.00252221	0.0456584	-1.65972	up.m
PLOD1	0.582678	8.80088	4.62868	4.63e-05	0.0042724	2.00284	up.m
OLIG2	0.582264	8.5982	3.02257	0.00459317	0.0662741	-2.19867	up.m
ALS2CR14	0.581306	7.49087	2.0916	0.0435807	0.258284	-4.16161	up.m
LDLR	0.58052	8.58289	2.43337	0.0200454	0.165819	-3.49858	up.m
ZNF486	0.58048	11.8183	2.48567	0.0177031	0.152924	-3.39076	up.m
CHST15	0.579838	7.7785	3.12677	0.00348586	0.0561202	-1.95121	up.m
TMEM137	0.579474	7.2982	2.33492	0.0252316	0.190288	-3.69709	up.m
MYH9	0.579359	9.13628	5.39448	4.46e-06	0.0017311	4.16765	up.m
BSN	0.578577	10.9255	3.31997	0.00206826	0.0402825	-1.4804	up.m
PPP1R10	0.575978	7.7172	5.12279	1.03e-05	0.00225857	3.39523	up.m
KLHL3	0.575746	9.70729	2.1525	0.0381256	0.23834	-4.04896	up.m
LOC728105	0.57465	7.70045	2.11641	0.0412799	0.250049	-4.116	up.m
LOC100130168	0.574433	12.3623	2.42698	0.0203501	0.167064	-3.51164	up.m
METTL7A	0.574068	8.94891	2.99469	0.00494162	0.0692872	-2.26409	up.m
NFIB	0.572423	10.7199	3.64306	0.000840812	0.0228576	-0.662391	up.m
SPOCK2	0.572032	12.1588	2.8061	0.0080353	0.0938467	-2.69696	up.m
FAM107A	0.571815	12.7303	3.19818	0.00287866	0.0498027	-1.77895	up.m
LAMP1	0.57057	9.98578	4.66372	4.17e-05	0.00409174	2.10079	up.m
LOC100133772	0.569808	11.3478	2.26178	0.0298374	0.208616	-3.84071	up.m
RPPH1	0.569731	7.02415	2.60716	0.0131958	0.127991	-3.13425	up.m
ACSBG1	0.56938	8.49047	2.64828	0.0119277	0.120101	-3.0456	up.m
LOC151162	0.569353	10.0782	4.65238	4.31e-05	0.00414397	2.06907	up.m
LOC728452	0.568913	6.56153	2.74106	0.00946855	0.103715	-2.84218	up.m
LOC100128288	0.566179	11.8773	3.02198	0.00460036	0.0663473	-2.20007	up.m
KIAA0240	0.565854	8.87967	3.45988	0.00140613	0.0314512	-1.13057	up.m
LOC642333	0.564582	9.70451	2.91026	0.00615434	0.0802183	-2.45997	up.m
FAM107B	0.563399	9.40801	2.11852	0.0410894	0.249404	-4.11211	up.m
DPP9	0.562921	7.42591	3.42683	0.00154121	0.0333798	-1.21385	up.m
PEG3	0.56022	10.6422	3.29495	0.00221456	0.0420259	-1.54221	up.m
LOC100133233	0.56006	12.5799	2.68181	0.0109778	0.113745	-2.97261	up.m
DGCR2	0.559267	8.09188	4.33412	0.000112209	0.00671423	1.18619	up.m
CDC42EP4	0.558388	11.0679	2.67976	0.0110337	0.114014	-2.97708	up.m
TIPARP	0.557986	8.24433	3.91588	0.000384421	0.0140475	0.0536195	up.m
VCAN	0.557608	8.24057	5.12391	1.02e-05	0.00225857	3.39843	up.m
CELSR3	0.55738	8.91404	2.68468	0.0108998	0.113273	-2.96633	up.m
LRRC8A	0.555967	7.94122	4.24581	0.000145923	0.0077857	0.944083	up.m
LOC100133298	0.555568	7.58312	2.20483	0.0339308	0.223873	-3.9502	up.m
CHD9	0.554572	9.99985	2.71377	0.0101381	0.108183	-2.90249	up.m
UPF1	0.554182	7.81018	4.25124	0.000143588	0.00768724	0.95894	up.m
LOC731895	0.552965	9.40821	2.8062	0.00803323	0.0938467	-2.69673	up.m
TUG1	0.551886	10.3055	5.03612	1.34e-05	0.00242017	3.14957	up.m
JAM3	0.550555	8.99138	2.31419	0.0264672	0.194997	-3.73813	up.m
MAP3K5	0.549425	8.82995	5.16678	8.98e-06	0.00212247	3.52009	up.m
AHDC1	0.546628	7.28961	2.51884	0.0163498	0.146429	-3.32154	up.m
PPP1R13B	0.545663	8.91928	3.39466	0.00168457	0.0352438	-1.29454	up.m
PCDHB19P	0.545295	7.35193	2.2081	0.033683	0.222928	-3.94398	up.m
PHGDH	0.544804	10.3114	3.21331	0.00276356	0.0485409	-1.74216	up.m
LOC440704	0.544434	9.51837	2.33298	0.0253449	0.190821	-3.70094	up.m
SLC44A2	0.543813	9.33928	5.47625	3.47e-06	0.00163653	4.40054	up.m
LCOR	0.543281	8.37682	3.29035	0.00224251	0.0423007	-1.55355	up.m
CHST3	0.542755	7.1303	4.60719	4.94e-05	0.004451	1.94286	up.m
CABIN1	0.542713	7.97245	3.56143	0.00105861	0.0261745	-0.872359	up.m
CA12	0.542549	6.80249	3.70555	0.000703989	0.0205038	-0.500236	up.m
AUTS2	0.542458	9.32673	4.12717	0.000207236	0.00963404	0.621177	up.m
CDKN1A	0.542451	6.96836	2.97834	0.00515725	0.0713891	-2.30227	up.m
SOX2	0.542374	8.6954	3.82234	0.000503791	0.0165782	-0.194195	up.m
LOC646996	0.542107	9.97889	2.17492	0.0362751	0.232131	-4.00687	up.m
CORO2B	0.54103	7.96446	5.30818	5.82e-06	0.00189234	3.922	up.m
PIGX	0.540059	8.32612	2.20714	0.0337553	0.2231	-3.9458	up.m
LOC728779	0.539395	7.17783	2.57956	0.0141155	0.133291	-3.19325	up.m
GNS	0.538262	9.72262	5.32584	5.51e-06	0.00184239	3.97224	up.m
HLA-A	0.538244	10.3486	3.17776	0.00304119	0.0513555	-1.82843	up.m
TNPO3	0.53821	7.90504	4.49131	7.01e-05	0.005361	1.62039	up.m
SLC9A1	0.537644	8.49165	3.20983	0.00278968	0.0487861	-1.75065	up.m
FAM167A	0.535924	7.97081	3.17695	0.00304781	0.0514119	-1.83038	up.m
BMS1P5	0.535006	11.6708	2.75846	0.00906344	0.10111	-2.80354	up.m
CHSY1	0.533859	8.62776	4.24663	0.000145566	0.00777988	0.946336	up.m
RNF144	0.533467	9.36884	2.29024	0.0279625	0.201271	-3.78523	up.m
LOC100133950	0.533317	7.09745	2.80039	0.00815244	0.094713	-2.70978	up.m
PHF21A	0.532636	9.05758	4.67474	4.03e-05	0.00402031	2.13162	up.m
RRAGD	0.53112	10.1161	2.52091	0.0162689	0.146034	-3.31722	up.m
FLJ35390	0.530942	10.8795	2.16713	0.0369087	0.234192	-4.02153	up.m
LOC643882	0.530733	7.35705	2.22675	0.0322997	0.218107	-3.90831	up.m
LOC100129211	0.529506	10.1212	2.32371	0.0258933	0.192822	-3.71932	up.m
DCP2	0.52858	9.23324	3.46588	0.00138286	0.0311079	-1.11541	up.m
IL1RAPL1	0.528303	8.29042	3.27662	0.00232796	0.0433983	-1.58734	up.m
NOS1AP	0.52812	7.32612	4.57543	5.44e-05	0.00463339	1.85429	up.m
SORT1	0.527686	8.79525	2.05245	0.0474396	0.27071	-4.23269	up.m
ZDHHC14	0.526898	9.08222	3.79639	0.000542835	0.0175145	-0.262526	up.m
SEZ6	0.526802	8.88583	2.35604	0.0240267	0.184657	-3.655	up.m
DUSP19	0.526711	11.1893	2.58342	0.0139837	0.132765	-3.18504	up.m
EDG1	0.524142	8.32505	3.3422	0.00194612	0.038708	-1.42531	up.m
CRISPLD2	0.524038	6.84271	3.86912	0.000440178	0.0151845	-0.0705472	up.m
LOC441268	0.523271	7.06268	2.6418	0.0121198	0.12153	-3.05963	up.m
CRKL	0.522875	10.066	4.43043	8.41e-05	0.0057984	1.45176	up.m
MED13L	0.522243	7.58843	2.90511	0.00623674	0.08099	-2.47182	up.m
ZYG11B	0.521667	10.9001	4.03356	0.000272808	0.0114158	0.368449	up.m
CD93	0.521311	6.7478	3.85998	0.000451952	0.0154213	-0.0947348	up.m
RBM15	0.520827	8.00599	3.71792	0.000679594	0.0201955	-0.468013	up.m
RASL12	0.520034	7.17893	2.74734	0.00932043	0.102593	-2.82826	up.m
LOC440359	0.51924	6.93903	3.60293	0.000941834	0.0243999	-0.765866	up.m
SLC30A7	0.51903	7.83515	3.8226	0.000503414	0.0165782	-0.193508	up.m
C1orf218	0.518766	7.73117	2.81062	0.00794353	0.0932512	-2.68677	up.m
SYNJ2BP	0.518763	8.92637	2.43441	0.0199958	0.165671	-3.49643	up.m
KCNJ6	0.518525	8.32097	4.52831	6.27e-05	0.00499458	1.72314	up.m
TNFRSF21	0.517229	9.54135	3.69853	0.00071821	0.0207861	-0.518506	up.m
LOC100130835	0.516856	11.1815	2.38313	0.0225568	0.178287	-3.6006	up.m
CD81	0.51676	12.7362	5.10855	1.07e-05	0.00225857	3.35485	up.m
AEBP1	0.516027	7.15316	3.33144	0.00200438	0.039529	-1.45201	up.m
C1orf198	0.515143	7.91712	3.03318	0.00446681	0.0652296	-2.17369	up.m
CDH2	0.514195	10.6634	4.74542	3.25e-05	0.0035613	2.32974	up.m
KHSRP	0.513589	8.41236	3.40439	0.00163988	0.0346028	-1.27016	up.m
LOC653829	0.513271	7.52698	2.03625	0.0491217	0.276104	-4.26179	up.m
MBOAT7	0.512495	7.97886	3.74012	0.000637842	0.0193296	-0.410058	up.m
ZCCHC14	0.511963	8.37929	3.48124	0.00132497	0.030173	-1.07655	up.m
LMTK3	0.511693	10.3558	4.62842	4.64e-05	0.0042724	2.00213	up.m
MYH10	0.511336	10.111	3.62641	0.000881387	0.0235331	-0.705383	up.m
MSN	0.511072	8.43363	4.12928	0.000205956	0.00961998	0.626878	up.m
TNS3	0.51041	10.0658	3.19687	0.00288882	0.0498237	-1.78212	up.m
HSPC268	0.51036	10.1337	2.04816	0.0478805	0.27185	-4.24042	up.m
RAD54L2	0.50977	7.68138	2.81125	0.00793091	0.0931794	-2.68536	up.m
N4BP2	0.509606	7.99607	2.47026	0.0183657	0.15688	-3.42268	up.m
SEC16A	0.507894	8.41695	4.57727	5.41e-05	0.00463339	1.85942	up.m
BGN	0.507764	9.84062	3.0818	0.00392858	0.060401	-2.05859	up.m
SERPINE2	0.50626	11.6373	3.60955	0.000924413	0.0241836	-0.748845	up.m
LOC100127971	0.505464	7.81431	2.82851	0.00759019	0.0911113	-2.64642	up.m
CACNA1A	0.505025	7.24189	3.3339	0.00199092	0.0393501	-1.44591	up.m
LOC100134159	0.504712	11.3781	2.17512	0.0362589	0.232131	-4.00649	up.m
PIAS4	0.504385	9.19305	3.20903	0.0027957	0.0488469	-1.75259	up.m
C12orf34	0.504347	7.67267	2.22833	0.0321849	0.217725	-3.90528	up.m
PLK5P	0.503694	7.37512	2.39684	0.0218448	0.175171	-3.57292	up.m
HECW2	0.503467	7.53937	4.19657	0.000168846	0.00846278	0.809715	up.m
SIK3	0.503254	9.98095	4.09224	0.000229669	0.01018	0.526652	up.m
CHD1	0.502586	8.16533	3.45372	0.0014304	0.0317009	-1.14611	up.m
LOC100190938	0.502539	12.2841	2.24343	0.0311051	0.213523	-3.87622	up.m
RAPGEF6	0.502262	7.68476	3.00091	0.00486172	0.0685747	-2.24951	up.m
GADD45B	0.502058	7.60623	2.81098	0.0079362	0.0932	-2.68596	up.m
CYP27A1	0.501865	8.08753	3.88916	0.000415382	0.0147002	-0.0174054	up.m
ORM1	0.500844	6.4381	2.87235	0.00678523	0.0849871	-2.54683	up.m
POU2F1	0.500433	7.00484	2.66844	0.0113477	0.116274	-3.00177	up.m
LOC440737	-0.500159	10.8927	-3.63068	0.000870796	0.0233495	-0.694356	down.m
SCHIP1	-0.500598	9.78261	-3.67361	0.000770981	0.0216331	-0.583256	down.m
RPL26	-0.501111	10.9118	-3.969	0.000329404	0.0128539	0.195331	down.m
LOC100131785	-0.502047	8.57486	-4.24374	0.000146822	0.00780567	0.938426	down.m
MCTS1	-0.5022	7.76982	-3.55821	0.00106824	0.0263199	-0.880605	down.m
GABARAPL2	-0.502258	10.3727	-3.19104	0.00293446	0.050146	-1.79625	down.m
TADA1L	-0.502421	8.07318	-4.20137	0.000166463	0.00839687	0.822805	down.m
PSMA6	-0.502822	10.4688	-4.11883	0.000212391	0.00971557	0.598579	down.m
C20orf24	-0.503994	10.1303	-3.72095	0.000673743	0.0201074	-0.460111	down.m
COX6C	-0.504166	12.0953	-3.69089	0.000734015	0.0210083	-0.538389	down.m
PSMD14	-0.50528	9.5248	-5.06462	1.23e-05	0.00234173	3.23031	down.m
CLTA	-0.505657	9.32327	-3.57607	0.00101591	0.0256022	-0.834858	down.m
RABEPK	-0.505747	9.45978	-4.9688	1.65e-05	0.00266327	2.9591	down.m
SUCLA2	-0.505764	9.29677	-2.79656	0.00823193	0.0953896	-2.71838	down.m
LOC440957	-0.505892	7.51439	-4.76175	3.1e-05	0.00345784	2.37559	down.m
NDUFA9	-0.505961	8.81201	-5.49432	3.28e-06	0.00163653	4.45204	down.m
POP7	-0.506288	8.29012	-4.65035	4.34e-05	0.00414908	2.06341	down.m
TINP1	-0.506388	9.82533	-3.93887	0.000359596	0.01355	0.114854	down.m
GSTA4	-0.507494	9.21312	-3.53184	0.00115028	0.0276155	-0.947965	down.m
RIPPLY2	-0.507571	7.1826	-5.09184	1.13e-05	0.00230656	3.30745	down.m
GLRB	-0.508129	8.59523	-2.07839	0.0448501	0.262567	-4.18569	down.m
LCMT1	-0.508459	9.03886	-4.50978	6.63e-05	0.00519588	1.67167	down.m
LOC647302	-0.509667	9.64662	-4.38423	9.66e-05	0.00619639	1.32417	down.m
TNFSF10	-0.509691	7.06133	-2.81257	0.00790436	0.0930753	-2.68239	down.m
LOC285053	-0.509882	11.5559	-2.4965	0.0172505	0.15043	-3.36824	down.m
LOC730029	-0.510158	9.82607	-3.58208	0.000998875	0.0252946	-0.819453	down.m
PRICKLE4	-0.51049	9.76902	-5.44827	3.78e-06	0.00163653	4.32086	down.m
GLO1	-0.510512	10.0864	-3.36433	0.00183134	0.0373108	-1.37025	down.m
C7orf36	-0.511044	7.91533	-4.42208	8.63e-05	0.00585271	1.42868	down.m
LOC645385	-0.51168	10.914	-2.87566	0.00672778	0.0844696	-2.53927	down.m
KRT222	-0.511681	8.47681	-4.22665	0.000154454	0.00799649	0.891751	down.m
SIVA1	-0.512195	8.47743	-4.52744	6.29e-05	0.00499458	1.72074	down.m
C17orf79	-0.512646	9.58624	-4.42633	8.52e-05	0.00582318	1.44043	down.m
ATP5G1	-0.513218	8.6208	-5.34193	5.24e-06	0.00182791	4.01805	down.m
PSMB7	-0.513272	10.4558	-5.19292	8.29e-06	0.00205283	3.59433	down.m
LOC645317	-0.514259	11.1237	-3.75903	0.00060424	0.0187267	-0.360572	down.m
HSBP1	-0.515043	10.76	-3.98477	0.00031461	0.0125545	0.237512	down.m
CHCHD1	-0.515572	7.15092	-4.59084	5.19e-05	0.0045843	1.89726	down.m
FKBP1B	-0.515641	7.354	-5.49003	3.32e-06	0.00163653	4.43981	down.m
SIVA	-0.515877	8.19712	-4.59398	5.14e-05	0.00456669	1.90602	down.m
C6orf162	-0.517602	7.20632	-4.41135	8.91e-05	0.00595413	1.39902	down.m
RHEB	-0.518858	10.6542	-3.47288	0.00135619	0.0307724	-1.09772	down.m
TMEM85	-0.519051	10.02	-4.01569	0.000287447	0.0118547	0.320431	down.m
TCEAL7	-0.519252	8.11624	-4.06557	0.000248378	0.010826	0.454659	down.m
LOC100127918	-0.519935	8.42359	-2.72653	0.00981976	0.10603	-2.87434	down.m
SNORA8	-0.520394	7.27291	-2.09113	0.0436254	0.258284	-4.16247	down.m
COX7A2L	-0.521236	10.4088	-5.1186	1.04e-05	0.00225857	3.38335	down.m
C21orf51	-0.521287	7.612	-5.58003	2.52e-06	0.00163653	4.69627	down.m
TXNDC17	-0.52137	9.47525	-3.04044	0.00438224	0.0642933	-2.15657	down.m
ALKBH7	-0.521646	8.19848	-3.1676	0.00312526	0.0521032	-1.85298	down.m
LOC389342	-0.522041	10.6693	-5.47847	3.45e-06	0.00163653	4.40686	down.m
LOC645094	-0.522288	7.31683	-3.33784	0.00196951	0.0390252	-1.43612	down.m
C1orf43	-0.52273	9.12075	-4.79258	2.82e-05	0.00328029	2.4622	down.m
PSMA3	-0.527531	8.61315	-4.42609	8.52e-05	0.00582318	1.43977	down.m
LOC648659	-0.527971	7.22022	-3.26139	0.00242632	0.0445332	-1.62473	down.m
FAM3C	-0.529476	8.06492	-2.48868	0.0175763	0.152457	-3.38451	down.m
C1orf53	-0.531012	6.90911	-2.81576	0.00784042	0.0927335	-2.67519	down.m
LOC644877	-0.531017	8.38532	-2.78998	0.0083703	0.0964949	-2.73314	down.m
CCDC23	-0.531307	9.65383	-3.31417	0.00210135	0.040705	-1.49476	down.m
LOC649555	-0.532203	8.21744	-3.29147	0.00223567	0.0422779	-1.55079	down.m
MRPL36	-0.532274	9.26276	-4.64966	4.35e-05	0.00414908	2.06146	down.m
C10orf32	-0.532374	8.13159	-4.09786	0.000225906	0.0100843	0.541844	down.m
COX17	-0.532519	10.9381	-3.56915	0.00103589	0.025857	-0.852604	down.m
GTF2H5	-0.532603	9.56033	-4.32808	0.000114249	0.00673652	1.16958	down.m
THYN1	-0.532847	8.05478	-4.66127	4.2e-05	0.00410934	2.09394	down.m
TAF9	-0.532991	7.67405	-3.6345	0.00086143	0.0231577	-0.684492	down.m
RALB	-0.533394	9.02812	-2.75264	0.00919708	0.101806	-2.81648	down.m
C9orf123	-0.533742	9.06167	-3.17514	0.00306261	0.0515853	-1.83475	down.m
LOC728782	-0.534991	11.7167	-3.62426	0.000886765	0.0236365	-0.710931	down.m
BEX1	-0.535719	10.8907	-3.45018	0.00144457	0.0319473	-1.15507	down.m
PRDX5	-0.535943	11.7333	-3.9736	0.000325025	0.0127519	0.207614	down.m
LOC100134273	-0.536398	8.70635	-3.18346	0.0029949	0.050902	-1.81461	down.m
NDUFB5	-0.536588	11.285	-3.43387	0.00151141	0.0330304	-1.19613	down.m
C2orf25	-0.537987	9.42567	-3.61199	0.000918051	0.0241833	-0.742549	down.m
ATP5H	-0.538325	11.9122	-4.75975	3.11e-05	0.00345784	2.36998	down.m
LOC400652	-0.538738	7.06907	-3.55752	0.00107031	0.0263396	-0.882373	down.m
SNX10	-0.538816	9.22792	-2.38483	0.0224674	0.177853	-3.59718	down.m
NKIRAS1	-0.539365	9.71482	-3.51869	0.0011934	0.0281984	-0.981452	down.m
C14orf129	-0.539681	7.9143	-4.16456	0.000185599	0.00901489	0.722638	down.m
LOC100133477	-0.53972	9.3147	-3.7747	0.000577696	0.0181911	-0.31948	down.m
C11orf73	-0.539884	7.79666	-4.82756	2.53e-05	0.00309833	2.56061	down.m
THOC7	-0.539976	10.398	-3.16965	0.00310811	0.0520104	-1.84802	down.m
ZNF25	-0.540022	9.82762	-3.71304	0.000689123	0.0203043	-0.480736	down.m
MRPL20	-0.540401	8.59001	-3.97585	0.000322894	0.0127	0.213653	down.m
BRP44	-0.540476	9.31937	-4.9449	1.77e-05	0.00271606	2.89154	down.m
LOC641992	-0.540659	7.39247	-4.21331	0.00016068	0.00818402	0.855357	down.m
STX8	-0.540871	8.5627	-4.32898	0.000113942	0.00673652	1.17206	down.m
PPIAL4A	-0.541115	12.8297	-3.58128	0.00100113	0.0253109	-0.821505	down.m
MMADHC	-0.541452	9.29116	-3.82382	0.000501645	0.0165422	-0.190285	down.m
PNCK	-0.542853	8.9333	-2.12233	0.0407477	0.248316	-4.10508	down.m
PSMB3	-0.543529	10.3206	-5.19418	8.26e-06	0.00205283	3.59791	down.m
ENSA	-0.544166	7.80941	-3.66696	0.000785689	0.0218505	-0.600508	down.m
C9orf103	-0.544306	8.67517	-4.45397	7.84e-05	0.00559969	1.5169	down.m
MRPL22	-0.544584	8.55494	-6.53978	1.32e-07	0.00059225	7.41878	down.m
BZW2	-0.544779	7.97849	-2.90371	0.00625918	0.0809931	-2.47501	down.m
PPP2R3C	-0.544835	8.61398	-4.91958	1.91e-05	0.00279779	2.82004	down.m
UQCRB	-0.545497	8.23792	-4.32105	0.000116667	0.00681695	1.15027	down.m
LOC387867	-0.546184	10.9341	-4.23457	0.000150871	0.00790179	0.913366	down.m
MRPL45	-0.5463	8.18484	-3.8486	0.000467056	0.0158335	-0.124852	down.m
C1orf149	-0.547193	7.95305	-3.40589	0.00163313	0.0345607	-1.26641	down.m
CNIH	-0.54739	9.03787	-4.33729	0.000111154	0.00670929	1.1949	down.m
NME1	-0.547777	8.41694	-4.92433	1.89e-05	0.00279658	2.83344	down.m
LOC647349	-0.547856	8.2902	-4.29266	0.000126958	0.00713733	1.07236	down.m
SFRS3	-0.547871	8.18459	-4.44021	8.17e-05	0.00573148	1.47881	down.m
PARD6A	-0.54798	8.85469	-3.57099	0.00103053	0.0258002	-0.847875	down.m
NDUFA4	-0.549154	13.1419	-3.96085	0.000337321	0.012976	0.173533	down.m
C1QBP	-0.549265	9.83845	-4.00473	0.000296801	0.0120976	0.29102	down.m
C11orf51	-0.5506	7.43997	-3.95728	0.000340841	0.0130468	0.164004	down.m
MRPS21	-0.551138	9.71782	-4.5973	5.09e-05	0.00453402	1.91526	down.m
RAB33A	-0.551391	8.44305	-3.07771	0.00397142	0.0607609	-2.06832	down.m
LOC729985	-0.552689	7.10377	-4.57561	5.44e-05	0.00463339	1.8548	down.m
ACN9	-0.552959	7.74558	-3.78225	0.000565318	0.0179089	-0.299663	down.m
TMEM183A	-0.553041	8.8947	-5.4403	3.88e-06	0.00164562	4.29814	down.m
NPM2	-0.554347	7.48182	-2.52855	0.015972	0.144442	-3.30117	down.m
SLC25A4	-0.554544	10.9615	-2.91279	0.00611425	0.0798614	-2.45415	down.m
LOC727803	-0.554678	8.22437	-5.20385	8.02e-06	0.00205283	3.62539	down.m
LOC402175	-0.554694	10.9759	-2.81355	0.00788453	0.0930103	-2.68016	down.m
RAN	-0.555336	9.48867	-3.86812	0.000441447	0.0152115	-0.0731853	down.m
ATP6V0B	-0.555387	10.0414	-3.9683	0.00033008	0.0128539	0.193449	down.m
LOC389293	-0.555433	8.21832	-3.49465	0.00127634	0.0293847	-1.04256	down.m
LOC653147	-0.55547	8.10302	-4.86724	2.25e-05	0.00283381	2.6724	down.m
P2RY12	-0.556409	7.08712	-2.64331	0.0120747	0.1212	-3.05636	down.m
MRPL48	-0.556513	8.34813	-4.22398	0.000155679	0.00801504	0.884474	down.m
LOC441506	-0.557292	9.31214	-3.74407	0.000630678	0.0192382	-0.399731	down.m
OCIAD2	-0.557419	7.95284	-2.46614	0.018547	0.157913	-3.43121	down.m
TXNDC9	-0.559209	7.65486	-4.89966	2.03e-05	0.00280734	2.76382	down.m
PSMA2	-0.559982	8.99572	-4.60351	5e-05	0.00446238	1.9326	down.m
C8orf38	-0.560272	7.58138	-5.21296	7.8e-06	0.00205283	3.65126	down.m
NDUFB2	-0.560714	11.6265	-4.42255	8.61e-05	0.00585271	1.42997	down.m
RPL8	-0.561069	9.57667	-5.2601	6.74e-06	0.00198095	3.78526	down.m
PSMA5	-0.561191	9.70521	-4.47388	7.39e-05	0.00546003	1.57206	down.m
METTL5	-0.56169	8.81918	-4.24276	0.000147251	0.00780567	0.935739	down.m
PRSS3	-0.563044	8.71395	-3.18801	0.00295855	0.0504478	-1.80361	down.m
NDUFA12	-0.564086	10.6414	-3.80266	0.000533128	0.0172722	-0.246011	down.m
LOC341457	-0.564107	12.9413	-3.4305	0.00152562	0.0331794	-1.20463	down.m
LOC440055	-0.564599	10.316	-4.87213	2.21e-05	0.00281977	2.68618	down.m
C20orf52	-0.565421	10.7462	-4.5585	5.73e-05	0.0047516	1.80714	down.m
SNAPC5	-0.566076	7.21204	-5.60929	2.3e-06	0.00161575	4.77965	down.m
LOC100129599	-0.566161	8.53908	-3.04252	0.0043583	0.0641518	-2.15166	down.m
NSA2	-0.566161	9.32844	-5.37428	4.75e-06	0.00179774	4.11012	down.m
ROMO1	-0.566609	10.5608	-4.58827	5.23e-05	0.00459425	1.89008	down.m
MORF4L2	-0.568154	10.0481	-2.70548	0.01035	0.109737	-2.92073	down.m
LAGE3	-0.568831	9.67167	-5.30066	5.95e-06	0.00189234	3.9006	down.m
LOC646630	-0.570732	12.1189	-4.78305	2.9e-05	0.00336424	2.43541	down.m
TRMT112	-0.571365	10.5991	-4.14658	0.000195712	0.00937724	0.673816	down.m
GGH	-0.572424	8.77444	-2.63514	0.01232	0.122521	-3.07401	down.m
HAGH	-0.572621	9.19478	-4.90848	1.98e-05	0.00280734	2.78872	down.m
C7orf40	-0.572769	8.36363	-4.26884	0.000136279	0.00747417	1.00707	down.m
AMN1	-0.574547	7.88631	-5.25442	6.86e-06	0.00198097	3.7691	down.m
RWDD1	-0.575552	9.15423	-4.86951	2.23e-05	0.00282562	2.6788	down.m
SFRS7	-0.575926	9.59368	-3.79373	0.000546991	0.0175944	-0.269507	down.m
ITGAE	-0.575983	8.91182	-5.07581	1.19e-05	0.00234173	3.26202	down.m
DPM1	-0.577814	8.9809	-5.08618	1.15e-05	0.0023168	3.2914	down.m
FAM58A	-0.577947	7.96672	-5.45634	3.69e-06	0.00163653	4.34383	down.m
APOO	-0.578699	9.32134	-4.00945	0.000292732	0.0119913	0.303699	down.m
LOC388789	-0.579087	9.78102	-4.81393	2.64e-05	0.00316198	2.52227	down.m
RPL34	-0.579113	7.87171	-5.10729	1.08e-05	0.00225857	3.35126	down.m
GOLT1B	-0.579488	8.16074	-4.64483	4.41e-05	0.00418842	2.04798	down.m
CMC1	-0.580354	7.44575	-5.31716	5.66e-06	0.00187231	3.94755	down.m
LOC100133662	-0.581079	9.22076	-2.89701	0.00636836	0.0818536	-2.49041	down.m
EEF1B2	-0.581137	9.00933	-5.65794	1.98e-06	0.00158967	4.9183	down.m
SNURF	-0.581832	9.02355	-3.18965	0.00294553	0.0502722	-1.79964	down.m
HN1	-0.582377	8.94453	-2.10048	0.0427447	0.255219	-4.14534	down.m
GAPDHL6	-0.582538	6.86185	-3.1377	0.00338565	0.0550384	-1.92498	down.m
LOC729646	-0.584125	8.57692	-4.61014	4.9e-05	0.0044285	1.9511	down.m
LOC100128266	-0.584711	9.14863	-3.84673	0.000469579	0.0158595	-0.129786	down.m
C3orf26	-0.58503	8.44197	-4.90191	2.02e-05	0.00280734	2.77017	down.m
BEX4	-0.585345	10.4825	-2.81926	0.00777091	0.0923634	-2.66729	down.m
SSBP1	-0.585385	9.54496	-4.5619	5.67e-05	0.00474903	1.81662	down.m
COX5A	-0.585997	11.792	-3.1933	0.00291673	0.0499515	-1.79078	down.m
EBNA1BP2	-0.58641	9.4374	-4.2698	0.00013589	0.00746587	1.00971	down.m
LOC647436	-0.586572	8.34108	-2.39628	0.0218735	0.175316	-3.57405	down.m
IAH1	-0.586582	8.76666	-5.47802	3.45e-06	0.00163653	4.40561	down.m
MDH1	-0.587423	12.2636	-2.43634	0.0199052	0.165268	-3.4925	down.m
GTF2A2	-0.588419	9.98817	-4.01969	0.000284104	0.0117881	0.331175	down.m
PYDC1	-0.588551	7.40836	-2.70148	0.0104535	0.110377	-2.9295	down.m
TCEB1	-0.588663	9.68612	-4.57449	5.46e-05	0.00463393	1.85168	down.m
MOBKL3	-0.58881	8.58799	-3.96593	0.000332366	0.0129109	0.187115	down.m
COX5B	-0.58947	12.3376	-4.499	6.85e-05	0.00530101	1.64173	down.m
RPAIN	-0.5897	8.65299	-5.06522	1.23e-05	0.00234173	3.23199	down.m
MGST3	-0.589754	11.0632	-3.51778	0.00119645	0.0282311	-0.983771	down.m
ATP6V1G2	-0.590538	11.0394	-2.16984	0.0366874	0.233199	-4.01644	down.m
NDUFA1	-0.590885	11.8874	-4.2554	0.000141829	0.00764513	0.970299	down.m
C19orf60	-0.591049	9.17296	-6.56394	1.23e-07	0.00059225	7.48668	down.m
CHCHD9	-0.591514	10.865	-4.37983	9.79e-05	0.0062208	1.31205	down.m
HIGD1A	-0.592378	10.8245	-4.2721	0.000134965	0.00744105	1.016	down.m
HACL1	-0.592696	8.3887	-4.62622	4.67e-05	0.00428098	1.99598	down.m
LOC100128936	-0.593314	10.607	-3.33477	0.00198617	0.039281	-1.44375	down.m
NDUFA7	-0.593552	8.7464	-5.10834	1.07e-05	0.00225857	3.35424	down.m
C12orf4	-0.59364	7.70166	-4.79981	2.76e-05	0.00324494	2.48255	down.m
LOC100131205	-0.59382	10.8061	-2.87448	0.00674822	0.0846585	-2.54197	down.m
NDUFA13	-0.595647	10.0173	-5.1876	8.43e-06	0.00205283	3.57923	down.m
PGAM1	-0.598	9.45818	-2.66412	0.0114698	0.117105	-3.01119	down.m
LOC643357	-0.598191	10.7713	-2.36252	0.0236674	0.182835	-3.64203	down.m
LOC732007	-0.598418	9.63733	-2.58589	0.0138996	0.132304	-3.17976	down.m
PPIA	-0.599786	7.29796	-5.35786	4.99e-06	0.00182791	4.06338	down.m
LOC729208	-0.599984	10.2159	-2.43605	0.0199188	0.165338	-3.49309	down.m
LOC652595	-0.600149	8.18289	-4.15015	0.000193662	0.00933472	0.683503	down.m
C6orf57	-0.602705	7.38149	-5.24862	6.99e-06	0.00198097	3.75263	down.m
GUK1	-0.604103	10.7761	-2.90809	0.00618887	0.0805681	-2.46495	down.m
ZFAND1	-0.604326	8.22748	-4.80887	2.68e-05	0.0031926	2.50804	down.m
SIP1	-0.604452	7.488	-4.54467	5.97e-05	0.00488503	1.76864	down.m
APOA1BP	-0.604778	9.15515	-4.96273	1.68e-05	0.00266327	2.94194	down.m
PMPCB	-0.604989	8.8607	-4.76978	3.02e-05	0.00341463	2.39813	down.m
ISCA1	-0.605399	8.79607	-3.9648	0.000333459	0.0129136	0.184099	down.m
LOC388339	-0.605549	10.4914	-3.24442	0.00254059	0.0459382	-1.66628	down.m
MRPL13	-0.605682	8.85495	-4.46831	7.51e-05	0.0054758	1.55663	down.m
LOC730187	-0.605808	11.8463	-4.20166	0.000166318	0.00839687	0.823605	down.m
C1orf57	-0.606579	8.08002	-4.97623	1.61e-05	0.00266294	2.98011	down.m
C7orf59	-0.607064	9.83763	-4.99042	1.54e-05	0.00263312	3.02022	down.m
RPL10A	-0.607962	11.3139	-6.05016	5.92e-07	0.00112681	6.0346	down.m
LYRM2	-0.608944	8.1549	-4.10923	0.000218478	0.0098648	0.572589	down.m
MRPL34	-0.609294	9.23392	-5.11071	1.07e-05	0.00225857	3.36097	down.m
MCEE	-0.610849	8.05895	-4.46449	7.6e-05	0.00551336	1.54604	down.m
DNAJC19	-0.611083	7.32663	-4.299	0.000124585	0.00705446	1.08974	down.m
LOC347544	-0.611839	10.4158	-2.89228	0.00644638	0.0825189	-2.50125	down.m
LOC647340	-0.612056	11.2935	-4.46106	7.68e-05	0.00554487	1.53653	down.m
GLRX	-0.612222	10.1288	-3.09392	0.00380433	0.0591856	-2.02974	down.m
TOMM5	-0.612503	8.783	-3.76114	0.000600605	0.0186722	-0.355054	down.m
FAM165B	-0.612543	8.2018	-3.82649	0.000497798	0.0164498	-0.183236	down.m
MRPL14	-0.61382	8.44977	-4.81932	2.6e-05	0.00312827	2.53743	down.m
NDUFAB1	-0.615211	11.3293	-4.48536	7.14e-05	0.005361	1.60389	down.m
LOC652864	-0.616315	8.35492	-4.05193	0.000258514	0.0110429	0.417898	down.m
MRPS23	-0.617419	7.74636	-5.62747	2.18e-06	0.00161575	4.83146	down.m
EIF3K	-0.617422	10.5788	-6.73903	7.19e-08	0.000564559	7.97729	down.m
PRKCB	-0.618621	8.97698	-2.26998	0.0292859	0.206632	-3.82478	down.m
TMEM126B	-0.618686	10.1271	-5.49263	3.3e-06	0.00163653	4.44723	down.m
C1orf41	-0.619229	7.71271	-4.74178	3.29e-05	0.00356368	2.31951	down.m
LOC100133372	-0.619301	10.2459	-2.8703	0.00682106	0.0852912	-2.55151	down.m
CCNC	-0.619568	7.59448	-4.13741	0.000201076	0.00950101	0.648938	down.m
COMMD10	-0.61962	7.85148	-5.12908	1.01e-05	0.00225857	3.41308	down.m
NDUFB3	-0.619971	11.0744	-5.03415	1.35e-05	0.00242017	3.14398	down.m
NDUFA2	-0.620049	10.7054	-6.10035	5.08e-07	0.00112681	6.17708	down.m
TXN	-0.620768	10.7268	-4.05063	0.000259502	0.0110503	0.414395	down.m
C3orf14	-0.624918	8.51535	-4.09249	0.000229503	0.01018	0.527318	down.m
PPP1R2	-0.624992	9.01646	-3.84375	0.000473634	0.0159704	-0.137663	down.m
NUDT2	-0.62576	8.17312	-5.04264	1.31e-05	0.00238705	3.16804	down.m
LOC100129742	-0.625889	11.8201	-2.50576	0.0168716	0.149094	-3.34891	down.m
PPIH	-0.625978	8.11622	-5.87276	1.02e-06	0.0013059	5.53017	down.m
CLASP2	-0.626042	8.72882	-2.89618	0.00638197	0.0818945	-2.49231	down.m
LOC644774	-0.627423	8.99958	-3.13138	0.00344322	0.0556047	-1.94014	down.m
C14orf156	-0.629076	11.1979	-4.8724	2.21e-05	0.00281977	2.68695	down.m
C14orf142	-0.629362	7.853	-4.34825	0.000107577	0.00657734	1.22506	down.m
NHP2	-0.62943	9.03743	-5.52281	3.01e-06	0.00163653	4.53322	down.m
CHCHD6	-0.633766	7.72019	-4.44659	8.02e-05	0.0056862	1.49648	down.m
LOC440145	-0.634301	8.01489	-5.45567	3.7e-06	0.00163653	4.34194	down.m
GSTO1	-0.634724	10.4472	-4.48952	7.05e-05	0.005361	1.61544	down.m
LOC390354	-0.634869	11.1334	-2.59044	0.0137463	0.131459	-3.17005	down.m
NDUFB7	-0.636052	10.6968	-5.83756	1.14e-06	0.0013059	5.42996	down.m
CHMP5	-0.636351	9.87461	-4.43454	8.31e-05	0.00576131	1.46314	down.m
USMG5	-0.636642	6.88735	-2.99728	0.0049082	0.0689826	-2.25802	down.m
LOC728188	-0.640154	8.55468	-2.70139	0.010456	0.110377	-2.92971	down.m
FAM71E1	-0.640668	7.90394	-3.38247	0.00174217	0.0360667	-1.32502	down.m
CYCS	-0.642243	8.66167	-4.05508	0.000256135	0.0109963	0.426395	down.m
UCHL1	-0.643163	11.073	-2.27318	0.0290734	0.205687	-3.81855	down.m
MRPS33	-0.644807	8.33891	-4.21691	0.000158977	0.00812358	0.865173	down.m
UQCRC2	-0.645108	9.41837	-4.30288	0.000123156	0.00701913	1.10038	down.m
LOC390466	-0.645236	8.81018	-3.05428	0.00422517	0.062969	-2.12386	down.m
TTC9B	-0.645701	9.11331	-4.01245	0.000290182	0.0119362	0.311735	down.m
LOC642817	-0.646074	9.7098	-2.93948	0.00570608	0.0765014	-2.39255	down.m
ACTR10	-0.647288	9.6554	-4.31724	0.000117999	0.00683379	1.13981	down.m
C3orf10	-0.647957	8.6782	-4.91443	1.94e-05	0.00280734	2.8055	down.m
TSNAX	-0.648686	7.90237	-4.50491	6.73e-05	0.00524635	1.65815	down.m
CRYM	-0.650507	7.95446	-3.5862	0.00098734	0.0251037	-0.80887	down.m
ATP5J	-0.6509	10.9095	-4.12279	0.000209927	0.00970174	0.609309	down.m
C7orf30	-0.651862	9.40621	-4.65806	4.24e-05	0.00412372	2.08497	down.m
UQCRFS1	-0.652145	11.0934	-3.51397	0.00120927	0.0284238	-0.99347	down.m
LOC134997	-0.652161	11.7566	-3.69271	0.000730212	0.0209376	-0.533644	down.m
C19orf70	-0.652489	10.1901	-5.60061	2.37e-06	0.00161575	4.75493	down.m
LOC728877	-0.653912	8.33346	-4.38086	9.76e-05	0.0062208	1.31489	down.m
C12orf62	-0.6543	8.61531	-4.87537	2.19e-05	0.00281977	2.69533	down.m
RERGL	-0.654715	8.3955	-3.40283	0.00164699	0.0347138	-1.27408	down.m
LOC128192	-0.655616	9.74646	-3.03424	0.00445446	0.0651097	-2.17121	down.m
CIRBP	-0.656437	11.6671	-2.78436	0.00849008	0.0970568	-2.74572	down.m
LOC647030	-0.659357	10.2853	-3.51962	0.00119032	0.0281984	-0.979099	down.m
SUB1	-0.660291	9.62511	-3.64315	0.000840578	0.0228576	-0.662136	down.m
TMEM183B	-0.66048	10.091	-5.08955	1.14e-05	0.00230777	3.30097	down.m
LOC100128060	-0.664394	8.55115	-2.90367	0.00625993	0.0809931	-2.47512	down.m
COX11	-0.666032	7.38581	-4.76878	3.03e-05	0.00341463	2.39533	down.m
ATP5F1	-0.666102	10.092	-3.98473	0.000314645	0.0125545	0.23741	down.m
ARPC3	-0.666319	10.0255	-4.36965	0.000100918	0.0063067	1.28399	down.m
SCO2	-0.666657	7.81968	-5.76833	1.41e-06	0.00140958	5.23281	down.m
BTF3L4	-0.667841	8.88762	-4.12119	0.000210923	0.00970989	0.604959	down.m
MRPS35	-0.674289	8.36773	-4.24266	0.000147291	0.00780567	0.935488	down.m
LOC651436	-0.674807	12.6448	-3.64425	0.000837972	0.0228199	-0.659304	down.m
LOC645058	-0.677061	10.448	-4.68763	3.88e-05	0.00394221	2.16771	down.m
LOC653505	-0.678889	10.0191	-4.88491	2.13e-05	0.00280734	2.72222	down.m
RPL21	-0.679802	11.6775	-4.19953	0.00016737	0.00840219	0.8178	down.m
LOC728324	-0.683611	9.02682	-4.2215	0.000156832	0.00805325	0.877683	down.m
PPIL1	-0.689928	7.87223	-5.05514	1.26e-05	0.002347	3.20345	down.m
LOC100129685	-0.690024	8.72084	-5.01798	1.42e-05	0.00248788	3.09821	down.m
C14orf2	-0.691126	9.85058	-3.96916	0.00032925	0.0128539	0.19576	down.m
LOC402644	-0.694533	9.79812	-2.40313	0.0215246	0.1734	-3.56017	down.m
UQCRQ	-0.694934	11.7947	-5.06437	1.23e-05	0.00234173	3.22959	down.m
C4orf27	-0.699777	8.28503	-4.9558	1.71e-05	0.00266327	2.92235	down.m
MRPL46	-0.699975	8.38843	-4.34175	0.000109685	0.00667186	1.20717	down.m
PRKCB1	-0.70009	8.97382	-2.07162	0.0455138	0.264678	-4.19801	down.m
COX7A1	-0.700981	9.7798	-3.14308	0.0033373	0.0544496	-1.91204	down.m
SNORD3C	-0.701549	7.59572	-2.57241	0.0143633	0.13474	-3.20847	down.m
DCTPP1	-0.703636	9.04155	-5.80029	1.28e-06	0.00138524	5.32384	down.m
C6orf125	-0.707011	9.02191	-4.45401	7.84e-05	0.00559969	1.51701	down.m
NME5	-0.707831	7.96641	-3.34423	0.00193528	0.0385657	-1.42025	down.m
LOC388654	-0.70799	11.6903	-4.43703	8.25e-05	0.00575052	1.47001	down.m
LOC641848	-0.711674	9.28691	-2.8675	0.0068702	0.0855892	-2.5579	down.m
LOC646527	-0.715292	9.40403	-3.42134	0.00156482	0.0336823	-1.22765	down.m
MRPL33	-0.715743	10.342	-5.72002	1.64e-06	0.00145615	5.09518	down.m
NDUFB9	-0.715806	11.0876	-5.5148	3.08e-06	0.00163653	4.51039	down.m
LOC727865	-0.719798	10.6297	-3.08594	0.00388572	0.0599179	-2.04874	down.m
C13orf37	-0.720358	8.37541	-4.80269	2.73e-05	0.00322879	2.49064	down.m
ATP5E	-0.721177	9.72124	-5.24098	7.15e-06	0.00198097	3.7309	down.m
SNCA	-0.721228	10.4035	-2.58856	0.0138095	0.131748	-3.17407	down.m
LOC205251	-0.723732	8.79221	-5.08377	1.16e-05	0.00231911	3.28457	down.m
COX6A1	-0.723941	10.9915	-4.88952	2.1e-05	0.00280734	2.73522	down.m
LOC389156	-0.734118	10.2824	-3.04869	0.00428796	0.063533	-2.13708	down.m
C7orf44	-0.735707	9.38657	-6.04079	6.1e-07	0.00112681	6.00798	down.m
ACP1	-0.735765	9.23745	-4.32854	0.000114092	0.00673652	1.17085	down.m
C12orf24	-0.740225	9.26301	-5.39692	4.43e-06	0.0017311	4.1746	down.m
RPA3	-0.740484	9.03927	-5.96295	7.75e-07	0.00121707	5.78675	down.m
ATP5O	-0.746152	11.6276	-4.79741	2.78e-05	0.00325659	2.47578	down.m
LOC392285	-0.748348	9.88337	-3.53371	0.00114427	0.0275342	-0.943196	down.m
NDUFA11	-0.749769	10.1256	-5.85435	1.08e-06	0.0013059	5.47775	down.m
LSMD1	-0.751334	9.09748	-4.97189	1.63e-05	0.00266327	2.96782	down.m
PTS	-0.751979	9.29872	-5.76269	1.44e-06	0.00140958	5.21675	down.m
PSMG1	-0.753476	7.99969	-5.05389	1.27e-05	0.002347	3.19989	down.m
TCTEX1D2	-0.760878	8.23107	-4.99761	1.51e-05	0.00260807	3.04056	down.m
SCOC	-0.761142	10.0347	-4.69489	3.79e-05	0.0039062	2.18805	down.m
COPS4	-0.764639	9.15216	-4.01119	0.000291252	0.0119578	0.308353	down.m
NFU1	-0.765505	8.69219	-5.60166	2.36e-06	0.00161575	4.75792	down.m
LOC641849	-0.76597	8.38058	-3.04629	0.00431522	0.0636966	-2.14276	down.m
GLRX3	-0.766069	8.45551	-5.29744	6.01e-06	0.00189234	3.89145	down.m
C12orf57	-0.766363	11.1474	-5.35461	5.04e-06	0.00182791	4.05414	down.m
LOC391833	-0.768335	10.602	-2.94269	0.00565865	0.0759952	-2.38511	down.m
AP1S1	-0.769063	8.33953	-3.81845	0.000509461	0.0166774	-0.204441	down.m
MDP1	-0.770011	7.83611	-5.90869	9.15e-07	0.0013059	5.6324	down.m
ATP5L	-0.770683	10.5793	-6.36076	2.28e-07	0.000878577	6.91438	down.m
WDR61	-0.782094	9.16947	-5.0996	1.1e-05	0.00228196	3.32946	down.m
TRAPPC2L	-0.787193	9.42286	-5.99787	6.96e-07	0.00115057	5.88601	down.m
LOC653156	-0.797154	9.00062	-4.65527	4.27e-05	0.00413312	2.07716	down.m
LOC645968	-0.801997	8.63234	-2.77109	0.00877944	0.0990674	-2.77539	down.m
TMEM126A	-0.802517	8.70387	-4.5757	5.44e-05	0.00463339	1.85505	down.m
ATP5C1	-0.804798	10.2705	-3.56075	0.00106064	0.0262042	-0.874109	down.m
HPRT1	-0.807249	9.81163	-3.53611	0.0011366	0.0274339	-0.937082	down.m
LOC729769	-0.807839	10.6506	-4.86364	2.27e-05	0.00285361	2.66225	down.m
NDUFS4	-0.810268	10.4915	-4.89441	2.07e-05	0.00280734	2.749	down.m
RPS21	-0.812029	9.12102	-4.76009	3.11e-05	0.00345784	2.37093	down.m
VIP	-0.814609	7.03484	-2.14811	0.0384972	0.239692	-4.05715	down.m
COX7B	-0.816983	10.6242	-5.24598	7.04e-06	0.00198097	3.74511	down.m
MAL2	-0.824209	9.05267	-2.51771	0.0163943	0.146574	-3.32392	down.m
COX7A2	-0.82639	12.6071	-4.93653	1.82e-05	0.00275943	2.8679	down.m
LOC399942	-0.836107	8.93382	-3.01583	0.00467527	0.0669212	-2.21453	down.m
PRDX3	-0.845852	9.69638	-5.28198	6.31e-06	0.00191379	3.84749	down.m
NDUFB6	-0.845928	9.57861	-4.91171	1.96e-05	0.00280734	2.79782	down.m
SNORD3A	-0.85955	8.69474	-2.76964	0.00881168	0.0992123	-2.77863	down.m
VPS29	-0.870453	9.92792	-5.06463	1.23e-05	0.00234173	3.23033	down.m
HINT1	-0.874859	12.0413	-4.88478	2.13e-05	0.00280734	2.72186	down.m
LOC643336	-0.889789	9.20564	-5.51493	3.08e-06	0.00163653	4.51077	down.m
TMEM160	-0.892101	9.89803	-4.10685	0.000220015	0.00991992	0.566144	down.m
MRPL54	-0.894061	9.39609	-8.21974	8.76e-10	1.62e-05	11.9937	down.m
LOC440063	-0.895566	10.9771	-3.45334	0.00143191	0.0317119	-1.14707	down.m
TMEM14B	-0.899366	10.1464	-5.71392	1.67e-06	0.00145615	5.0778	down.m
TMEM14A	-0.902274	9.2769	-4.10222	0.000223026	0.00999833	0.553641	down.m
TMEM14D	-0.912598	9.6642	-5.30562	5.86e-06	0.00189234	3.91472	down.m
LIN7B	-0.931387	8.18904	-6.83932	5.3e-08	0.000554992	8.25711	down.m
SNORD3D	-0.951674	9.19588	-2.97261	0.00523498	0.0720338	-2.31563	down.m
LOC100129086	-1.00485	9.98799	-5.41568	4.18e-06	0.0017311	4.22801	down.m
YEATS4	-1.11826	8.48082	-5.27368	6.47e-06	0.00192546	3.82388	down.m
BEX5	-1.17358	9.50072	-5.18007	8.62e-06	0.00208466	3.55784	down.m
