# Supplementary material for: Construction of an immune-related ceRNA network to screen for potential diagnostic markers for autism spectrum disorder
Source: Front Genet. 2022 Nov 17;13:1025813. doi: 10.3389/fgene.2022.1025813 (PMC9713698; doi:10.3389/fgene.2022.1025813)
Supplement: Supplementary file 2 [file Table1.xlsx]

## Sheet: Sheet1
Group	Number	Gender	Age（year）	Disease
ASD	1	male	6	ASD
ASD	2	male	6	ASD
ASD	3	female	5	ASD
ASD	4	male	7	ASD
ASD	5	male	5	ASD
ASD	6	female	6	ASD
ASD	7	male	11	ASD
ASD	8	male	4	ASD
ASD	9	female	6	ASD
ASD	10	male	6	ASD
Control	1	male	11	idiopathic short stature
Control	2	male	7	idiopathic short stature
Control	3	male	5	idiopathic short stature
Control	4	male	5	idiopathic short stature
Control	5	female	9	idiopathic short stature
Control	6	female	3	idiopathic short stature
Control	7	male	5	idiopathic short stature
Control	8	male	8	idiopathic short stature
Control	9	male	4	idiopathic short stature
Control	10	male	7	idiopathic short stature
